# Supplementary material for: Discharge Cognitive–Motor Imbalance Patterns and Long-Term Outcomes After Traumatic Brain Injury: A Propensity Score-Matched Cohort Study
Source: J Clin Med. 2026 Apr 24;15(9):3249. doi: 10.3390/jcm15093249 (PMC13164557; doi:10.3390/jcm15093249)
Supplement: Supplementary file 1 [file jcm-15-03249-s001.zip]

Archive with 1 entries (1 files):
- jcm-4249083-supplementary.pdf
